# Supplementary material for: Lefamulin in Patients with Community-Acquired Bacterial Pneumonia Caused by Atypical Respiratory Pathogens: Pooled Results from Two Phase 3 Trials
Source: Antibiotics (Basel). 2021 Dec 4;10(12):1489. doi: 10.3390/antibiotics10121489 (PMC8698636; doi:10.3390/antibiotics10121489)
Supplement: Supplementary file 1 [file antibiotics-10-01489-s001.zip]

Archive with 1 entries (1 files):
- antibiotics-1426730-supplementary.pdf
